# Supplementary material for: Maize proteomic responses to separate or overlapping soil drought and two-spotted spider mite stresses
Source: Planta. 2016 Jun 22;244(4):939–60. doi: 10.1007/s00425-016-2559-6 (PMC5018026; doi:10.1007/s00425-016-2559-6)
Supplement: Supplementary file 3 — The detailed technical data on the identified proteins (XLSX 53 kb) [file 425_2016_2559_MOESM3_ESM.xlsx]

## Sheet: All proteins all peptides
Table S1 The detailed technical data on the identified proteins
Accession #	Polypeptide sequence and modification site located in the selected peptide	Calc. Mass	Exp. Mass	Charge	RT	Score
gi|30575690	NADP-malic enzyme [Zea mays]
	VLEVLR	727.459	727.46	2	24.31	53.23
	AYELGLATR	992.529	992.532	2	24.57	65.13
	VWLVDSK	845.465	845.467	2	25.885	50.53
	KGSLQPFK	903.518	903.519	2	21.655	49.34
	KVWLVDSK	973.56	973.56	2	23.735	73.05
	GLAFTEEER	1050.5	1050.5	2	23.855	63.12
	VHEDMLLAASK	1212.62	1212.62	+2;+3	23.395	70.71
	VHEDmLLAASK + Oxidation (M)	1228.61	1228.61	2	21.625	74.25
	LLNDEFYIGLR	1351.71	1351.72	2	30.41	88.31
	NIQVICVTDGER	1402.69	1402.69	2	25.155	95.64
	ALADQATQDNFEK	1449.67	1449.67	2	21.86	111.54
	YAENCMYTPVYR	1565.66	1565.67	2	24.405	84.2
	YAENCmYTPVYR + Oxidation (M)	1581.66	1581.66	2	22.725	81.71
	YIAmmNLQETDER + 2 Oxidation (M)	1644.71	1644.71	2	21.385	100.25
	ILGLGDLGCQGMGIPVGK	1783.93	1783.93	2	30.45	61.96
	SIFASGSPFAPVEYEGK	1784.86	1784.87	2	29.43	98.28
	ILGLGDLGCQGmGIPVGK + Oxidation (M)	1799.93	1799.93	+2;+3	29.375	91.17
	TLYDAVQSIKPTVLIGTSGVGR	2274.26	2274.26	+2;+3	30.06	98.09
	GSLQPFK	775.423	775.423	2	23.14	48.15
	QTNAPLEECR	1216.55	1216.55	2	19.52	49.12
	YIAMMNLQETDER	1612.72	1612.73	2	27.12	104.8
	YIAmMNLQETDER + Oxidation (M)	1628.72	1628.72	2	24.28	92.94
	YIAMmNLQETDER + Oxidation (M)	1628.72	1628.72	2	24.14	111.79
	YGSIFGRPQGLYVSLK	1783.96	1783.97	2	28.55	44.4
gi|195630027	ruBisCO large subunit-binding protein subunit beta [Zea mays]			64687.8	1750	23
	VGAEIVR	742.434	742.434	2	20.57	64.03
	LLLVDKK	827.548	827.55	2	22.34	55.51
	VEDALNATK	959.492	959.493	2	20.22	84.19
	VLANENFR	961.498	961.499	2	21.54	66.59
	EEVGLSLDK	988.508	988.51	2	25.3	57
	IVNDGVTVAK	1014.57	1014.57	2	20.34	100.39
	ADNAVLGTAAK	1029.55	1029.55	2	20.57	96.25
	QGVVTLEEGK	1058.56	1058.56	2	22.22	67.15
	NAGVNGSVVTEK	1173.6	1173.6	2	20.08	73.31
	LADLVGVTLGPK	1181.7	1181.7	+2;+3	28.37	79.45
	mTVEYENCK + Oxidation (M)	1188.48	1188.48	2	19.22	62.55
	LRVEDALNATK	1228.68	1228.68	+2;+3	23.19	62.21
	CCLEHAASVAK	1244.56	1244.57	2	19.44	73.83
	VVAAGANPVQITR	1294.74	1294.74	+2;+3	22.5	121.55
	TFITSDAVVVDAK	1364.72	1364.72	2	26.215	98.78
	GYISPYFVTDSEK	1504.71	1504.71	2	27.21	93.79
	EVELEDPVENIGAK	1540.76	1540.77	+2;+3	26.33	116.27
	AAVEEGIVVGGGCTLLR	1699.89	1699.9	+2;+3	28.02	138.17
	SQYLDDIATLTGGTVIR	1821.95	1821.95	+2;+3	30.36	140.35
	SAENNLYSVEGMQFDR	1858.82	1858.82	2	27.28	107.13
	YGYNAATGEYEDLMAAGIIDPTK	2462.13	2462.14	3	30.32	66.31
	TNDLAGDGTTTSVVLAQGMITEGVK	2477.23	2477.24	3	29.28	104.01
	YGYNAATGEYEDLmAAGIIDPTK + Oxidation (M)	2478.13	2478.13	+2;+3	28.505	112.81
gi|223948025	unknown [Zea mays]			61968.8	2645	32
	VGAEIVR	742.434	742.434	2	20.57	64.03
	LLLVDKK	827.548	827.55	2	22.34	55.51
	VLSNDNFK	935.471	935.472	2	21.12	52.97
	VEDALNATK	959.492	959.493	2	20.22	84.19
	DEVGLSLDK	974.492	974.494	2	24.09	64.41
	IVNDGVTVAR	1042.58	1042.58	2	20.46	105.27
	KGVVTLEEGK	1058.6	1058.6	+2;+3	20.485	100.49
	DTLENDEQK	1090.48	1090.48	2	18.55	68.22
	MTAEYENCK	1144.45	1144.46	2	19.26	61.1
	mTAEYENCK + Oxidation (M)	1160.45	1160.45	2	18.41	56.43
	NAGVNGSVVTEK	1173.6	1173.6	2	20.08	73.31
	LADLVGVTLGPK	1181.7	1181.7	+2;+3	28.37	79.45
	LRVEDALNATK	1228.68	1228.68	+2;+3	23.19	62.21
	CCLEHAASVAK	1244.56	1244.57	2	19.44	73.83
	DLINVLEEAIR	1283.71	1283.71	2	31.16	88.85
	VVAAGANPVQITR	1294.74	1294.74	+2;+3	22.5	121.55
	TFLTSDVVVVDIK	1434.8	1434.8	2	30.07	109
	NLIEAAEQEYEK	1435.68	1435.69	2	27.22	101.26
	GYISPYFVTDSEK	1504.71	1504.71	2	27.21	93.79
	EVELEDPVENIGAK	1540.76	1540.77	+2;+3	26.33	116.27
	VDAIKDTLENDEQK	1616.79	1616.79	+2;+3	22.12	111.88
	AAVEEGIVVGGGCTLLR	1699.89	1699.9	+2;+3	28.02	138.17
	ESTTIVGDGSTQEEVTK	1779.84	1779.84	2	21.53	116.96
	EPEAAPVANPMDNSGYGY	1880.79	1880.8	2	26.52	106.44
	EPEAAPVANPmDNSGYGY + Oxidation (M)	1896.78	1896.79	2	23.58	100.93
	SSENFLYVVEGMQFDR	1919.87	1919.88	2	30.24	86.97
	KTQYLDDIAILTGATVIR	1990.11	1990.11	3	31.1	59.04
	TNDLAGDGTTTSVVLAQGLIAEGVK	2429.26	2429.27	+2;+3	30.28	182.57
	YGYNAATGQYEDLMAAGIIDPTK	2461.15	2461.15	3	30.085	82.64
	YGYNAATGQYEDLmAAGIIDPTK + Oxidation (M)	2477.14	2477.15	+2;+3	28.08	177.2
	TQYLDDIAILTGATVIR	1862.01	1862.01	+2;+3	31.12	165.16
	SSENFLYVVEGmQFDR + Oxidation (M)	1935.87	1935.87	+2;+3	30.17	133.32
gi|413942615	putative TCP-1/cpn60 chaperonin family protein, partial [Zea mays]			35727.2	1435	21
	VGAEIVR	742.434	742.434	2	20.57	64.03
	VLSNDNFK	935.471	935.472	2	21.12	52.97
	VEDALNATK	959.492	959.493	2	20.22	84.19
	DEVGLSLDK	974.492	974.494	2	24.09	64.41
	DTLENDEQK	1090.48	1090.48	2	18.55	68.22
	NAGVNGSVVTEK	1173.6	1173.6	2	20.08	73.31
	LRVEDALNATK	1228.68	1228.68	+2;+3	23.19	62.21
	CCLEHAASVAK	1244.56	1244.57	2	19.44	73.83
	DLINVLEEAIR	1283.71	1283.71	2	31.16	88.85
	TFLTSDVVVVDIK	1434.8	1434.8	2	30.07	109
	NLIEAAEQEYEK	1435.68	1435.69	2	27.22	101.26
	VDAIKDTLENDEQK	1616.79	1616.79	+2;+3	22.12	111.88
	AAVEEGIVVGGGCTLLR	1699.89	1699.9	+2;+3	28.02	138.17
	ESTTIVGDGSTQDEVTK	1765.82	1765.83	2	21.25	118.93
	EPESAPLANPMDNSGYGY	1910.8	1910.8	2	28.1	82.04
	ESTTIVGDGSTQDEVTKR	1921.92	1921.93	+2;+3	20.485	74.33
	EPESAPLANPmDNSGYGY + Oxidation (M)	1926.79	1926.8	2	24.815	97.48
	KTQYLDDIAILTGATVIR	1990.11	1990.11	3	31.1	59.04
	YGYNAATGQYEDLMAAGIIDPTK	2461.15	2461.15	3	30.085	82.64
	YGYNAATGQYEDLmAAGIIDPTK + Oxidation (M)	2477.14	2477.15	+2;+3	28.08	177.2
	TQYLDDIAILTGATVIR	1862.01	1862.01	+2;+3	31.12	165.16
gi|194688752	unknown [Zea mays]			47663.4	4315	25
	LLDASHR	810.435	810.435	2	18.52	50.76
	AVALVLPQLK	1050.68	1050.68	2	29.375	63.84
	YDSMLGTFK	1060.49	1060.49	2	26.51	54.29
	VVDLAHLVAAK	1134.68	1134.68	2	27.06	90.06
	ILDEEFGIVK	1161.63	1161.63	2	27.585	81.19
	TGITADDVNAAFR	1349.66	1349.66	+1;+2;+3	25.445	96.2
	AAALNIVPTSTGAAK	1383.77	1383.77	+2;+3	24.52	51.52
	VAINGFGR	832.456	832.456	2	23.385	58.76
	KVIITAPAK	939.612	939.613	+2;+3	20.5	58.42
	YDSmLGTFK + Oxidation (M)	1076.48	1076.48	2	23.265	81.03
	TGITADDVNAAFRK	1477.75	1477.75	2	24.03	70.04
	GTMTTTHSYTGDQR	1554.67	1554.67	2	19.53	67.97
	GTmTTTHSYTGDQR + Oxidation (M)	1570.67	1570.67	+2;+3	18.1	62.63
	EDSPIDVVVVNDSGGVR	1755.86	1755.87	+2;+3	27.15	99.73
	VVAWYDNEWGYSQR	1771.8	1771.8	+2;+3	28.485	123.55
	VPTPNVSVVDLVINTVK	1793.03	1793.03	+2;+3	31.16	106.69
	WPGAAAAGSGDPLEDFCK	1847.81	1847.82	2	29.08	116.64
	IVDDTTISVDGKPITVVSSR	2101.13	2101.13	+2;+3	25.38	111.75
	CSDVSCTIDASLSMVmGDDMVK + Oxidation (M)	2436	2435.99	+2;+3	31.07	82.67
	CSDVSCTIDASLSMVmGDDmVK + 2 Oxidation (M)	2451.99	2451.97	+2;+3	30.25	86.77
	CSDVSCTIDASLSmVMGDDmVK + 2 Oxidation (M)	2451.99	2451.99	3	29.47	55.62
	CSDVSCTIDASLSmVmGDDMVK + 2 Oxidation (M)	2451.99	2452	+2;+3	28.39	134.75
	CWHGREDSPIDVVVVNDSGGVR	2452.16	2452.15	4	26.05	45.12
	CSDVSCTIDASLSmVmGDDmVK + 3 Oxidation (M)	2467.99	2467.99	3	27.4	110.71
	WPGAAAAGSGDPLEDFCKDNPETDECK	2936.22	2936.23	3	27.51	133.45
gi|307697215	ATP synthase CF1 alpha subunit [Chasmanthium latifolium]			55698.4	1880	27
	VGIENIGR	856.477	856.477	2	22.47	73.62
	LIESPAPGIISR	1251.72	1251.72	+2;+3	25.24	65.9
	TAVATDTILNQK	1273.69	1273.69	2	23.285	97.59
	TFTEEAETLLK	1280.65	1280.65	2	28.44	80.46
	HTLIIYDDLSK	1316.7	1316.7	2	26.06	93.36
	IAQIPVSEAYLGR	1415.78	1415.78	+2;+3	26.56	89.42
	QmSLLLR + Oxidation (M)	875.49	875.49	2	24.49	49.29
	GEIVASESR	946.472	946.473	2	19.28	56.04
	GIALNLESK	943.534	943.535	2	24.475	55.19
	EAIQEQLER	1114.56	1114.56	2	21.37	52.75
	GYLDSLEIEQVK	1392.71	1392.71	+2;+3	28.1	104.54
	DTKPQFQEIISSSK	1606.82	1606.82	+2;+3	24.19	75.27
	FLDELRK	919.513	919.513	2	23.135	50.36
	KFLDELR	919.513	919.514	2	24.16	62.7
	KVGIENIGR	984.572	984.572	2	21.085	65.54
	VVQVGDGIAR	1012.57	1012.57	2	21.25	85.35
	GYLDSLEIEQVKK	1520.81	1520.81	2	26.07	107.73
	EAYPGDVFYLHSR	1552.73	1552.73	2	26.22	91.38
	ERHTLIIYDDLSK	1601.84	1601.84	3	25.25	64.22
	NVGIVLMGDGLmIQEGSFVK + Oxidation (M)	2122.08	2122.08	+2;+3	31.13	119.37
	NVGIVLmGDGLMIQEGSFVK + Oxidation (M)	2122.08	2122.08	2	30.47	168.35
	IIGLGEImSGELVEFAEGTR + Oxidation (M)	2136.08	2136.08	+2;+3	31.16	114.38
	NVGIVLmGDGLmIQEGSFVK + 2 Oxidation (M)	2138.08	2138.08	+2;+3	29.475	156.7
	SVYEPLQTGLIAIDSmIPIGR + Oxidation (M)	2288.21	2288.21	+2;+3	31.025	130.3
	QSQANPLPVEEQVATIYTGTR	2301.16	2301.12	+2;+3	30.035	119.49
	VINALAKPIDGR	1265.75	1265.74	2	22.41	63.73
	TAVATDTILNQk + Carboxymethyl (K)	1331.69	1331.69	2	23.41	52.7
gi|238928442	cytosolic orthophosphate dikinase [Zea mays subsp. mays]			96429.6	6360	53
	SDFEGIFR	969.456	969.458	2	28.08	65.97
	SINQITGLR	1000.57	1000.57	2	23.56	79.87
	VGTMIEIPR	1014.55	1014.55	2	26.135	79.01
	VGTmIEIPR + Oxidation (M)	1030.55	1030.55	2	24.11	55.87
	TPEDLDAmK + Oxidation (M)	1034.46	1034.46	2	19.31	89.1
	LVTIGGHVLR	1063.65	1063.65	2	23.765	79.65
	AMDGLPVTIR	1071.57	1071.58	2	26.75	84.72
	AmDGLPVTIR + Oxidation (M)	1087.57	1087.57	2	25.04	70.47
	CCVSGCSGIR	1154.46	1154.46	2	19.28	56.56
	NDTDLTASDLK	1191.56	1191.56	2	22.05	100.3
	LSEVNPMLGFR	1261.65	1261.65	2	28.5	98.18
	LSEVNPmLGFR + Oxidation (M)	1277.64	1277.65	2	25.5	80.43
	QmImAPTLELR + 2 Oxidation (M)	1333.67	1333.67	2	26.16	69.43
	TEHMFFASDER	1368.58	1368.58	+2;+3	24.04	88.1
	AGLDYVSCSPFR	1370.63	1370.64	2	26.84	81.55
	IAVDMVNEGLVEPR	1540.79	1540.79	+2;+3	27.095	122.86
	VLANADTPDDALTAR	1541.77	1541.77	+2;+3	23.265	114.97
	IAVDmVNEGLVEPR + Oxidation (M)	1556.79	1556.79	+2;+3	24.58	104.67
	LGISYPELTEMQAR	1606.8	1606.81	+2;+3	28.335	81.97
	LGISYPELTEmQAR + Oxidation (M)	1622.8	1622.8	+2;+3	26.42	71.76
	VGICGEHGGEPSSVAFFAK	1947.91	1947.92	+2;+3	26.21	95.65
	AETSPEDVGGMHAAVGILTER	2139.03	2139.03	+2;+3	27.08	121.94
	AETSPEDVGGmHAAVGILTER + Oxidation (M)	2155.02	2155.03	+2;+3	24.27	130.56
	LAAAQVLV	783.485	783.486	2	28.05	47.56
	TPEDLDAMK	1018.46	1018.46	2	21.47	85.26
	GEPFPSDPKK	1100.55	1100.55	2	20.01	45.18
	GGMTSHAAVVAR	1155.58	1155.58	2	19.18	78.2
	NNGAQGIGLCR	1158.56	1158.56	2	21.3	84.52
	GGmTSHAAVVAR + Oxidation (M)	1171.58	1171.58	+2;+3	18.155	81.9
	QMIMAPTLELR	1301.68	1301.68	2	29.09	64.54
	QMImAPTLELR + Oxidation (M)	1317.68	1317.68	2	27.45	82.89
	TEHmFFASDER + Oxidation (M)	1384.57	1384.57	+2;+3	21.475	75.31
	GLKNDTDLTASDLK	1489.76	1489.77	+2;+3	22.065	96.32
	EMQDIEFTVQENR	1637.74	1637.74	+2;+3	25.47	91.48
	EmQDIEFTVQENR + Oxidation (M)	1653.73	1653.73	+2;+3	24.09	98.14
	EGEWLSLNGSTGEVILGK	1887.96	1887.96	+2;+3	30.15	112.96
	LYGEFLVNAQGEDVVAGIR	2049.05	2049.06	+2;+3	30.15	159.19
	MVEPGHLDQLLHPQFENPSAYK	2549.24	2549.24	3	28.11	58.59
	GTAVNVQCMVFGNmGNTSGTGVLFTR + Oxidation (M)	2733.27	2733.27	3	30.09	112.92
	GTAVNVQCmVFGNmGNTSGTGVLFTR + 2 Oxidation (M)	2749.26	2749.27	3	28.19	115.28
	SGAAVSMPGMMDTVLNLGLNDEVAAGLAAK	2902.42	2902.42	3	31.18	127.24
	SGAAVSMPGmMDTVLNLGLNDEVAAGLAAK + Oxidation (M)	2918.42	2918.43	3	31.12	127.71
	SGAAVSMPGMmDTVLNLGLNDEVAAGLAAK + Oxidation (M)	2918.42	2918.43	3	34.035	112.45
	SGAAVSmPGMMDTVLNLGLNDEVAAGLAAK + Oxidation (M)	2918.42	2918.42	3	36.39	122
	SGAAVSmPGmMDTVLNLGLNDEVAAGLAAK + 2 Oxidation (M)	2934.41	2934.42	+2;+3	30.57	144.54
	SGAAVSmPGMmDTVLNLGLNDEVAAGLAAK + 2 Oxidation (M)	2934.41	2934.42	+2;+3	30.57	143.22
	SGAAVSMPGmmDTVLNLGLNDEVAAGLAAK + 2 Oxidation (M)	2934.41	2934.42	3	30.35	142.21
	SGAAVSmPGmmDTVLNLGLNDEVAAGLAAK + 3 Oxidation (M)	2950.41	2950.42	3	30.01	157.28
	GTAVNVQCmVFGNMGNTSGTGVLFTR + Oxidation (M)	2733.27	2733.27	3	29.465	106.52
	DQVNATGLPASPGAAVGQVVFTAEDAEAWHSQGK	3407.64	3407.68	4	31.125	57.94
	GTAVNVQCMVFGNMGNTSGTGVLFTR	2717.27	2717.28	3	31.08	107.16
	KARPNLK	825.518	825.517	2	17.32	43.46
	mVEPGHLDQLLHPQFENPSAYK + Oxidation (M)	2565.23	2565.23	3	27.23	54.95
gi|168586	pyruvate,orthophosphate dikinase [Zea mays]			103356	7254	58
	SDFEGIFR	969.456	969.458	2	28.08	65.97
	SINQITGLR	1000.57	1000.57	2	23.56	79.87
	VGTMIEIPR	1014.55	1014.55	2	26.135	79.01
	VGTmIEIPR + Oxidation (M)	1030.55	1030.55	2	24.11	55.87
	TPEDLDAmK + Oxidation (M)	1034.46	1034.46	2	19.31	89.1
	LVTIGGHVLR	1063.65	1063.65	2	23.765	79.65
	AMDGLPVTIR	1071.57	1071.58	2	26.75	84.72
	AmDGLPVTIR + Oxidation (M)	1087.57	1087.57	2	25.04	70.47
	CCVSGCSGIR	1154.46	1154.46	2	19.28	56.56
	NDTDLTASDLK	1191.56	1191.56	2	22.05	100.3
	LSEVNPMLGFR	1261.65	1261.65	2	28.5	98.18
	LSEVNPmLGFR + Oxidation (M)	1277.64	1277.65	2	25.5	80.43
	QmImAPTLELR + 2 Oxidation (M)	1333.67	1333.67	2	26.16	69.43
	TEHMFFASDER	1368.58	1368.58	+2;+3	24.04	88.1
	AGLDYVSCSPFR	1370.63	1370.64	2	26.84	81.55
	IAVDMVNEGLVEPR	1540.79	1540.79	+2;+3	27.095	122.86
	VLANADTPDDALTAR	1541.77	1541.77	+2;+3	23.265	114.97
	IAVDmVNEGLVEPR + Oxidation (M)	1556.79	1556.79	+2;+3	24.58	104.67
	LGISYPELTEMQAR	1606.8	1606.81	+2;+3	28.335	81.97
	LGISYPELTEmQAR + Oxidation (M)	1622.8	1622.8	+2;+3	26.42	71.76
	VGICGEHGGEPSSVAFFAK	1947.91	1947.92	+2;+3	26.21	95.65
	AETSPEDVGGMHAAVGILTER	2139.03	2139.03	+2;+3	27.08	121.94
	AETSPEDVGGmHAAVGILTER + Oxidation (M)	2155.02	2155.03	+2;+3	24.27	130.56
	FLDmFGNVVmDIPR + 2 Oxidation (M)	1684.8	1684.8	+2;+3	30.195	93.36
	LAAAQVLV	783.485	783.486	2	28.05	47.56
	TPEDLDAMK	1018.46	1018.46	2	21.47	85.26
	GEPFPSDPKK	1100.55	1100.55	2	20.01	45.18
	GGMTSHAAVVAR	1155.58	1155.58	2	19.18	78.2
	NNGAQGIGLCR	1158.56	1158.56	2	21.3	84.52
	GGmTSHAAVVAR + Oxidation (M)	1171.58	1171.58	+2;+3	18.155	81.9
	AVVDAAPIQTTK	1212.67	1212.67	2	21.48	69.05
	QMIMAPTLELR	1301.68	1301.68	2	29.09	64.54
	QMImAPTLELR + Oxidation (M)	1317.68	1317.68	2	27.45	82.89
	TEHmFFASDER + Oxidation (M)	1384.57	1384.57	+2;+3	21.475	75.31
	GLKNDTDLTASDLK	1489.76	1489.77	+2;+3	22.065	96.32
	EMQDIEFTVQENR	1637.74	1637.74	+2;+3	25.47	91.48
	FLDMFGNVVMDIPR	1652.81	1652.8	+2;+3	31.16	96.26
	EmQDIEFTVQENR + Oxidation (M)	1653.73	1653.73	+2;+3	24.09	98.14
	FLDMFGNVVmDIPR + Oxidation (M)	1668.8	1668.8	+2;+3	31.15	83.79
	FLDmFGNVVMDIPR + Oxidation (M)	1668.8	1668.8	2	39.18	50.04
	EGEWLSLNGSTGEVILGK	1887.96	1887.96	+2;+3	30.15	112.96
	LYGEFLVNAQGEDVVAGIR	2049.05	2049.06	+2;+3	30.15	159.19
	MVEPGHLDQLLHPQFENPSAYK	2549.24	2549.24	3	28.11	58.59
	GTAVNVQCMVFGNmGNTSGTGVLFTR + Oxidation (M)	2733.27	2733.27	3	30.09	112.92
	GTAVNVQCmVFGNmGNTSGTGVLFTR + 2 Oxidation (M)	2749.26	2749.27	3	28.19	115.28
	SGAAVSMPGMMDTVLNLGLNDEVAAGLAAK	2902.42	2902.42	3	31.18	127.24
	SGAAVSMPGmMDTVLNLGLNDEVAAGLAAK + Oxidation (M)	2918.42	2918.43	3	31.12	127.71
	SGAAVSMPGMmDTVLNLGLNDEVAAGLAAK + Oxidation (M)	2918.42	2918.43	3	34.035	112.45
	SGAAVSmPGMMDTVLNLGLNDEVAAGLAAK + Oxidation (M)	2918.42	2918.42	3	36.39	122
	SGAAVSmPGmMDTVLNLGLNDEVAAGLAAK + 2 Oxidation (M)	2934.41	2934.42	+2;+3	30.57	144.54
	SGAAVSmPGMmDTVLNLGLNDEVAAGLAAK + 2 Oxidation (M)	2934.41	2934.42	+2;+3	30.57	143.22
	SGAAVSMPGmmDTVLNLGLNDEVAAGLAAK + 2 Oxidation (M)	2934.41	2934.42	3	30.35	142.21
	SGAAVSmPGmmDTVLNLGLNDEVAAGLAAK + 3 Oxidation (M)	2950.41	2950.42	3	30.01	157.28
	DQVIATGLPASPGAAVGQVVFTAEDAEAWHSQGK	3406.68	3406.67	+3;+4	31.11	67.27
	GTAVNVQCmVFGNMGNTSGTGVLFTR + Oxidation (M)	2733.27	2733.27	3	29.465	106.52
	GTAVNVQCMVFGNMGNTSGTGVLFTR	2717.27	2717.28	3	31.08	107.16
	KARPNLK	825.518	825.517	2	17.32	43.46
	mVEPGHLDQLLHPQFENPSAYK + Oxidation (M)	2565.23	2565.23	3	27.23	54.95
gi|195634659	fructose-bisphosphate aldolase [Zea mays]			41923.5	3695	22
	AAQDALLLR	969.561	969.563	2	25.37	86.9
	TVVSIPNGPSELAVK	1509.84	1509.84	+2;+3	26.32	56.32
	YTSDGEAAEAK	1140.49	1140.5	+1;+2	18.11	95.67
	LASIGLENTEANR	1386.71	1386.71	+1;+2	23.54	122.59
	EAAYYQQGAR	1155.53	1155.53	2	19.23	72.15
	TFEVAQK	821.428	821.43	2	20.35	64.19
	ATPEQVAAYTLK	1290.68	1290.69	2	25.25	80.25
	GILAMDESNATCGK	1465.65	1465.66	+1;+2	24.09	105.36
	ANSLAQLGK	900.503	900.504	2	21.95	58.76
	IVDILVEQGIVPGIK	1591.95	1591.96	+2;+3	30.56	100.59
	ALQNTCLK	946.491	946.492	2	19.755	54.16
	ASAYADELVK	1065.53	1065.53	2	22.36	73.94
	GILAmDESNATCGK + Oxidation (M)	1481.65	1481.65	2	21.16	101.01
	RLASIGLENTEANR	1542.81	1542.81	+2;+3	22.25	86.8
	DRATPEQVAAYTLK	1561.81	1561.81	2	23.58	69.39
	KIVDILVEQGIVPGIK	1720.05	1720.05	3	29.55	54.96
	GLVPLAGSNNESWCQGLDGLASR	2400.15	2400.15	+2;+3	29.56	146.46
	VWAETFYAMAENNVmFEGILLKPSMVTPGAEAK + Oxidation (M)	3659.77	3659.78	+3;+4	36.12	161.97
	VWAETFYAMAENNVMFEGILLKPSmVTPGAEAK + Oxidation (M)	3659.77	3659.78	+3;+4	33.645	151.79
	VWAETFYAmAENNVMFEGILLKPSmVTPGAEAK + 2 Oxidation (M)	3675.77	3675.77	+3;+4	36.18	113.54
	VWAETFYAmAENNVmFEGILLKPSmVTPGAEAK + 3 Oxidation (M)	3691.76	3691.77	+3;+4	31.13	95.75
	VWAETFYAMAENNVMFEGILLKPSMVTPGAEAK	3643.78	3643.79	4	36.19	47.11
gi|253992223	ribulose-1,5-bisphosphate carboxylase/oxygenase large subunit, partial (chloroplast) [Campanula trachelium]			50516.2	1751	18
	DTDILAAFR	1020.52	1020.53	2	30.09	89.3
	GGLDFTK	736.376	736.376	2	23.15	57.81
	AmHAVIDR + Oxidation (M)	927.46	927.461	2	18.38	73
	DNGLILHIHR	1186.66	1186.66	+2;+3	24.2	71.33
	EITLGFVDLLR	1274.72	1274.73	2	31.19	90.25
	DDENVNSQPFMR	1450.61	1450.62	2	23.37	93.84
	DDENVDSQPFMR	1451.6	1451.6	2	24.17	93.84
	DDENVNSQPFmR + Oxidation (M)	1466.61	1466.61	2	21.23	89.37
	mSGGDHIHSGTVVGK + Oxidation (M)	1496.7	1496.71	+2;+3	18.34	90.95
	VALEACVQAR	1115.58	1115.58	2	22.21	81.63
	DDENVPSQPFMR	1433.62	1433.59	2	25.4	52.81
	TFQGPPHGIQVER	1464.75	1464.75	2	22.18	92.98
	DDENVESQPFMR	1465.61	1465.62	2	26.24	58.11
	ESGGDHIHSGTVVGK	1478.71	1478.7	3	18.51	51.53
	MSGGDHIHSGTVVGK	1480.71	1480.71	+2;+3	19.07	72.59
	FSGGDHIHSGTVVGK	1496.74	1496.71	3	36.25	46.1
	YSGGDHIHSGTVVGK	1512.73	1512.7	+2;+3	18.57	93.52
	AQAETGEIK	945.477	945.489	2	18.23	48.24
gi|375493221	ribulose-bisphosphate carboxylase, partial [Sorghastrum nutans]			49920.9	2222	20
	DTDILAAFR	1020.52	1020.53	2	30.09	89.3
	GGLDFTK	736.376	736.376	2	23.15	57.81
	AmHAVIDR + Oxidation (M)	927.46	927.461	2	18.38	73
	ACYECLR	970.4	970.402	2	20.515	43.01
	DNGLLLHIHR	1186.66	1186.66	+2;+3	24.2	71.33
	FVFCAEAIYK	1246.61	1246.61	2	28.505	66.76
	EITLGFVDLLR	1274.72	1274.73	2	31.19	90.25
	LTYYTPEYETK	1406.66	1406.66	2	23.42	59.96
	DDENVNSQPFMR	1450.61	1450.62	2	23.37	93.84
	DDENVNSQPFmR + Oxidation (M)	1466.61	1466.61	2	21.23	89.37
	mSGGDHIHSGTVVGK + Oxidation (M)	1496.7	1496.71	+2;+3	18.34	90.95
	GHYLNATAGTCEEMIK	1793.81	1793.81	+2;+3	22.53	116.14
	GHYLNATAGTCEEmIK + Oxidation (M)	1809.8	1809.81	+2;+3	21.1	117.07
	VALEACVQAR	1115.58	1115.58	2	22.21	81.63
	TFQGPPHGIQVER	1464.75	1464.75	2	22.18	92.98
	MSGGDHIHSGTVVGK	1480.71	1480.71	+2;+3	19.07	72.59
	GHYLNATAGTCEEmIKR + Oxidation (M)	1965.9	1965.9	3	20.21	73.07
	ELGVPIVMHDYLTGGFTANTTLSHYCR	3051.46	3051.46	3	30.34	75.47
	ELGVPIVmHDYLTGGFTANTTLSHYCR + Oxidation (M)	3067.45	3067.46	3	28.52	66.12
	AQAETGEIK	945.477	945.489	2	18.23	48.24
gi|27764449	phosphoenolpyruvate carboxylase [Zea mays]			109847	474	25
	LPYNVSLIR	1073.62	1073.62	2	27.42	75.74
	SATPETEYGR	1109.5	1109.5	2	19.235	67.52
	DILEGDPFLK	1145.6	1145.6	2	30.07	54.9
	LIEYDALLVDR	1318.71	1318.72	2	29.28	91.66
	LADLQSAPASVER	1355.7	1355.71	2	22.47	84.83
	SPEEVFEALK	1147.58	1147.58	2	28.12	85.8
	VSEDDKLIEYDALLVDR	1992.01	1992.01	3	29	63.41
	AIADGSLLDLLR	1255.71	1255.72	2	31.19	57.71
	VILGHVR	792.497	792.498	2	20.37	50.64
	DVCLLAR	845.443	845.445	2	24.4	52.63
	AQEEMAQVAK	1103.53	1103.53	2	19.49	88.77
	FSSWmGGDR + Oxidation (M)	1057.43	1057.43	2	21.53	41.34
	QPLPVVPLFER	1293.74	1293.75	2	30.515	62.69
	LFSVDWYmDR + Oxidation (M)	1346.6	1346.62	2	29.41	44.68
	EFADENKPAGLVK	1416.72	1416.73	2	21.345	56.44
	FLNILQDLHGPSLR	1621.89	1621.9	3	30.81	70.29
	HTDVIDAITTHLGIGSYR	1968.01	1968.01	3	30.07	76.2
	RPGGGITTLR	1026.59	1026.59	2	20.38	47.91
	AQPTPQDEmR + Oxidation (M)	1187.52	1187.53	2	18.095	60.47
	GGGPTHLAILSQPPDTINGSIR	2200.16	2200.15	3	26.49	45.42
	GGFADEGSATTESDIEETLK	2055.91	2055.92	2	26.55	121.77
	QQVmVGYSDSGK + Oxidation (M)	1313.59	1313.59	2	20	48.86
	LSAAWQLYR	1106.59	1106.59	2	27.17	78.45
	EIQAAFR	833.44	833.44	2	22.16	48.32
	GGFADEGSATTESDIEETLKR	2212.01	2212.02	3	25.48	69.27
gi|223949895	unknown [Zea mays]			41470	3694	29
	IGDTVDIVGIR	1156.65	1156.65	+1;+2	27.07	93.29
	IVVFLNK	831.522	831.524	2	26.295	46.57
	mCMPGDR + Oxidation (M)	881.319	881.317	2	18.41	33.59
	VLASVGGSAPK	984.56	984.56	2	20.36	68.94
	FEAVVYVLK	1066.61	1066.61	2	28.53	52.57
	MVLASVGGSAPK	1115.6	1115.6	2	23.29	75.09
	ALEALMGNPTLK	1256.68	1256.68	2	27.17	65.09
	ALEALmGNPTLK + Oxidation (M)	1272.67	1272.68	+2;+3	24.28	93.29
	YDEIDAAPEER	1306.57	1306.57	2	21.21	70.32
	GDDEWVDCIFK	1382.58	1382.59	2	30.35	60.73
	NCTVTGVEMFQK	1412.64	1412.65	+2;+3	25.22	100.86
	NCTVTGVEmFQK + Oxidation (M)	1428.64	1428.64	2	22.34	90.92
	KYDEIDAAPEER	1434.66	1434.67	2	20.31	105.13
	IGDTVDIVGIRDTR	1528.82	1528.83	3	25.01	51.12
	LVDSVDSYIPVPQR	1586.83	1586.83	2	27.26	75.53
	TTDVTGNVTVIMNDK	1606.79	1606.79	2	25.295	114.93
	TTDVTGNVTVImNDK + Oxidation (M)	1622.78	1622.79	2	22.39	129.9
	TMDDAMAGDNVGLLLR	1690.8	1690.81	+2;+3	29.45	147.52
	TmDDAMAGDNVGLLLR + Oxidation (M)	1706.8	1706.8	2	29.035	141.46
	TMDDAmAGDNVGLLLR + Oxidation (M)	1706.8	1706.8	+2;+3	28.215	172.04
	TmDDAmAGDNVGLLLR + 2 Oxidation (M)	1722.79	1722.79	+2;+3	27.335	141.36
	HYAHVDCPGHADYVK	1767.78	1767.77	3	20.13	51.77
	GITINTATVEYETETR	1796.88	1796.89	+2;+3	25.475	120.82
	MVVQLIQPVACEQGMR	1857.93	1857.93	3	28.36	76.88
	mVVQLIQPVACEQGMR + Oxidation (M)	1873.92	1873.93	+2;+3	26.55	121.64
	mVVQLIQPVACEQGmR + 2 Oxidation (M)	1889.92	1889.92	+2;+3	25.52	100.36
	TTDVTGNVTVIMNDKDEEAK	2179.03	2179.03	3	24.12	58.05
	TTDVTGNVTVImNDKDEEAK + Oxidation (M)	2195.03	2195.03	3	21.475	77.15
	ELLSNYEYDGDEVPIVAGSALK	2381.16	2381.17	+2;+3	29.38	115.52
gi|343227637	beta-D-glucosidase precursor [Zea mays]			63463.4	1855	27
	VPYGTSFLDEQAK	1453.71	1453.71	+2;+3	26.07	105.4
	IGLAFDVMGR	1077.56	1077.57	2	30.09	88.57
	YGGFLDK	798.391	798.391	2	24.03	52.12
	HIDISPK	808.444	808.446	2	19.5	51.81
	DILMIMK	862.466	862.467	2	29.34	50.04
	DILmIMK + Oxidation (M)	878.461	878.463	2	28.29	57.09
	RLDYIQR	962.53	962.532	2	20.55	47.84
	EMGMDAYR	971.384	971.385	2	22.03	39.99
	GDYPFSMR	971.417	971.418	2	25.41	58.7
	EMGmDAYR + Oxidation (M)	987.379	987.38	2	19.23	37.26
	EmGMDAYR + Oxidation (M)	987.379	987.382	2	20.03	36.94
	GDYPFSmR + Oxidation (M)	987.412	987.411	2	22.55	41.14
	IGLAFDVmGR + Oxidation (M)	1093.56	1093.56	2	27.445	81
	VCFDNFGDK	1100.46	1100.46	2	24.34	50.47
	ERLPFFSDK	1137.58	1137.58	2	26.48	66.09
	EKPLPMEAALNDYK	1617.81	1617.81	2	26.11	79.05
	EKPLPmEAALNDYK + Oxidation (M)	1633.8	1633.81	2	22.25	63.45
	GTVEGGINQDGIDYYK	1727.8	1727.8	+2;+3	24.06	123.35
	EKPLPMEAALNDYKR	1773.91	1773.91	3	24.39	46.26
	EKPLPmEAALNDYKR + Oxidation (M)	1789.9	1789.91	3	21.1	53.7
	VGNENGVQLLSPSEIPR	1807.94	1807.95	+2;+3	27.46	79.46
	GTVEGGINQDGIDYYKR	1883.9	1883.91	+2;+3	22.48	114.49
	IMDGSNADIGANSYHMYK	1985.86	1985.86	3	23.12	61.31
	ImDGSNADIGANSYHMYK + Oxidation (M)	2001.86	2001.85	+2;+3	22.1	93.91
	IMDGSNADIGANSYHmYK + Oxidation (M)	2001.86	2001.86	3	21.37	66.18
	ImDGSNADIGANSYHmYK + 2 Oxidation (M)	2017.85	2017.86	+2;+3	20.38	100.98
	YGNPPIYITENGIGDVDTK	2065	2065	+2;+3	27.26	123.74
gi|195639038	17.5 kDa class II heat shock protein [Zea mays]			17802.1	865	6
	AMAATPADVK	973.49	973.491	2	20.25	63.92
	AmAATPADVK + Oxidation (M)	989.485	989.487	2	19.01	55.63
	DGVLTVTVEK	1059.58	1059.58	2	24.95	88.73
	KFVLPDNADVDK	1359.7	1359.7	+2;+3	23.54	74.53
	ELPGSYAFVVDMPGLGTGDIR	2193.08	2193.08	2	31.17	95.36
	ELPGSYAFVVDmPGLGTGDIR + Oxidation (M)	2209.07	2209.08	+2;+3	29.59	126.66
gi|15667623	drought inducible 22 kD protein [Saccharum officinarum]			15922.6	169	3
	KDPEHAHR	988.484	988.487	2	18.33	63.27
	QHLGEAGAIAAGAFALYEK	1915.98	1915.98	3	29.24	67.8
	IEEEVAAAAAVGSGGFAFHEHHEK	2492.17	2492.18	3	36.255	92.28
gi|212722004	superoxide dismutase [Mn] 3.4, mitochondrial precursor [Zea mays]			25211	349	7
	NLKPISEGGGEPPHGK	1615.83	1615.84	+2;+3	19.79	62.54
	ALEQLDAAVAK	1127.62	1127.62	2	24.09	80.45
	YAGEVYENVLA	1226.58	1226.59	2	28.03	71.08
	HHATYVANYNK	1316.63	1316.63	+2;+3	19.23	68.05
	GDASAVVQLQGAIK	1355.74	1355.74	2	25.5	114.32
	NVRPDYLNNIWK	1530.79	1530.8	3	27.23	50.41
	LSVETTANQDPLVTK	1614.85	1614.85	+2;+3	24.24	74.42
gi|212275926	uncharacterized protein LOC100192117 [Zea mays]			17045.7	1425	12
	ESVTAIFK	893.486	893.486	2	27.34	51.98
	LEFLDADK	949.476	949.478	2	26.24	68.07
	AKESVTAIFK	1092.62	1092.62	+2;+3	24.3	81.44
	ERLEFLDADK	1234.62	1234.62	2	25.28	66
	AAVMDWHTLAPK	1338.68	1338.68	2	26.33	64.7
	AAVmDWHTLAPK + Oxidation (M)	1354.67	1354.67	2	24.01	77.45
	GAEAYLVANPDAYN	1466.67	1466.67	+2;+3	26.55	87.85
	LEFLDADKCECK	1526.67	1526.68	2	24.4	75.57
	QFNFTSVmPFSFmK + 2 Oxidation (M)	1741.78	1741.79	2	30.51	80.09
	ASANSWTLEIASPVAPQR	1896.97	1896.97	2	29.17	65.58
	VASHVVASAQPVEGDGGVGSVR	2077.06	2077.06	+2;+3;+4	21.775	131.4
	NTLIEGGGIGVAIETATSHIK	2080.12	2080.12	+2;+3	30.475	176.55
gi|212723348	putative peptidyl-prolyl cis-trans isomerase family protein isoform 1 [Zea mays]			35299.8	308	8
	VVFGLYGR	909.507	909.508	2	27.325	55.33
	ATCTAAAYR	983.449	983.452	2	18.54	43.19
	LLPVTTANFK	1102.64	1102.64	2	26.16	48.44
	GEVQPPSGLVR	1137.61	1137.61	2	22.57	46.78
	LLQGQFFAAGR	1206.65	1206.65	2	27.18	87.42
	LFNGFAQLIGDGR	1406.73	1406.73	2	31.16	101.14
	IFmDFSVCPSYFR + Oxidation (M)	1683.74	1683.75	2	30.04	77.41
	SDRPLGAELSSCPDSEPLGR	2142	2142.01	+2;+3	23.57	93.03
gi|162461576	glyoxylase1 [Zea mays]			32450.5	925	14
	SAEAVDLATK	1003.52	1003.52	2	22.11	85.05
	QPGPLPGINTK	1120.62	1120.63	2	24.17	63.46
	AAETVVDWHK	1154.57	1154.57	+2;+3	22.54	68.3
	YYTECFGMK	1197.48	1197.49	2	25.06	49.9
	YYTECFGmK + Oxidation (M)	1213.48	1213.48	2	23.02	59.67
	IASFVDPDGWK	1233.6	1233.61	2	28.35	67.23
	VVLVDNTDFLK	1261.69	1261.69	2	28.36	70.71
	YTIAMLGYADEDK	1488.68	1488.68	2	28.29	88.67
	YTIAmLGYADEDK + Oxidation (M)	1504.68	1504.68	2	25.705	100.71
	ADTPEPLCQVMLR	1528.74	1528.74	+2;+3	28.29	70.61
	ADTPEPLCQVmLR + Oxidation (M)	1544.73	1544.74	2	26.14	81.19
	GNAYAQVAIGTNDVYK	1682.83	1682.83	2	25.16	132.26
	TTVLELTYNYGVTEYSK	1979.97	1979.98	+2;+3	31.045	156.59
	YDIGTGFGHFAIANDDVYK	2101.97	2101.98	+2;+3	29.07	134.01
gi|162460455	plastid ADP-glucose pyrophosphorylase large subunit [Zea mays]			55599.6	5268	38
	SGITVVLK	815.512	815.514	2	25.225	73.19
	IGSNVHLK	866.497	866.499	2	20	73.52
	ASDFGLMK	867.416	867.418	2	25.18	58.05
	ASDFGLmK + Oxidation (M)	883.411	883.411	2	22.4	55.04
	DILLNLLR	968.602	968.6	2	31.18	57.27
	TSEGFYIR	971.471	971.473	2	24.43	71.2
	IEHSVVGVR	994.556	994.557	2	20.2	68.02
	NAIIADGLVI	997.581	997.583	2	31.18	74.27
	VISFSEKPK	1033.58	1033.58	2	21.41	48.04
	KDILLNLLR	1096.7	1096.7	+2;+3	30.12	84.23
	WFQGTADAVR	1149.56	1149.56	2	24.42	78.02
	AKPAVPIGGAYR	1198.68	1198.68	2	21.51	43.49
	TVVAVILGGGAGTR	1269.74	1269.74	+2;+3	28.47	130.09
	QFDWLFDDAK	1283.58	1283.58	2	31.18	56.86
	RNLPPSMVNNSK	1355.7	1355.69	2	20.29	53.16
	AMQVDTTVLGLSK	1361.72	1361.72	2	27.3	126.38
	VPIGIGENTTIQK	1368.76	1368.76	2	24.13	98.35
	AmQVDTTVLGLSK + Oxidation (M)	1377.72	1377.72	+2;+3	25.4	110.26
	MDYMDFVQSHR	1427.6	1427.6	+2;+3	26.48	81.81
	MDYmDFVQSHR + Oxidation (M)	1443.59	1443.59	+2;+3	24.23	86.01
	mDYMDFVQSHR + Oxidation (M)	1443.59	1443.59	+2;+3	25.17	85.14
	mDYmDFVQSHR + 2 Oxidation (M)	1459.59	1459.59	3	22.3	43.16
	GAGISICCLPIDGSR	1574.75	1574.76	2	28.05	78.21
	VYILTQFNSQSLNR	1681.88	1681.88	+2;+3	28.4	112.81
	SFFEANLALAEQPPR	1688.85	1688.86	+2;+3	29.495	83.37
	FSFYDADKPMYTSR	1726.77	1726.77	+2;+3	26.24	74.88
	FSFYDADKPmYTSR + Oxidation (M)	1742.76	1742.76	+2;+3	25.01	72
	DIEDVLILSGDHLYR	1756.9	1756.9	+2;+3	30.505	126.89
	FPTANDFGSEIIPASAK	1763.87	1763.87	2	28.42	94.95
	LIDVPMSNCINSGINK	1773.88	1773.88	+2;+3	27.12	127.32
	LIDVPmSNCINSGINK + Oxidation (M)	1789.87	1789.87	+2;+3	24.5	125.41
	DTVMLGADYYETAVER	1831.83	1831.83	+2;+3	28.21	152.28
	AYLFNDYWEDIGTIK	1846.88	1846.88	2	31.52	84.3
	DTVmLGADYYETAVER + Oxidation (M)	1847.82	1847.83	+2;+3	26.55	143.77
	ITDSIISHGCFLDNCR	1906.87	1906.87	+2;+3	26.115	100.34
	SKDIEDVLILSGDHLYR	1972.03	1972.03	+3;+4	28.52	107.94
	EEAENKPYIASMGIYIFK	2102.04	2102.05	+2;+3	30.42	108.51
	EEAENKPYIASmGIYIFK + Oxidation (M)	2118.03	2118.04	3	28.23	57.49
gi|413945149	chloroplast protein synthesis2 [Zea mays]			63261.7	3591	31
	LAGGVAVIK	826.528	826.529	2	23.41	57.24
	GILNVAAIK	897.565	897.565	2	27.29	77.31
	EILPILEK	953.58	953.581	2	29.06	42.37
	VVNDGVTIAR	1042.58	1042.58	2	21.8	95.07
	EAIEDPDER	1072.47	1072.47	2	20.035	49.49
	LANAVGVTLGPR	1166.68	1166.68	+2;+3	25.17	90.13
	NVVLDEYGNPK	1246.62	1246.62	2	23.355	78.54
	VGAATETELEDR	1289.61	1289.61	2	21.46	112.17
	IKEAIEDPDER	1313.65	1313.65	+2;+3	20.305	79.88
	TVQGLIQELENK	1370.74	1370.74	+2;+3	30.175	91.92
	GYISPQFVTNLEK	1494.77	1494.77	+2;+3	28.365	92.8
	ELAETDSVYDTEK	1498.67	1498.67	2	22.215	84.43
	YENLMEAGVIDPAK	1548.75	1548.75	2	27.515	107.82
	EILPILEKTTQLR	1552.92	1552.89	+2;+3	30.745	111.72
	LGLLSVTSGANPVSLK	1554.9	1554.9	+2;+3	29.495	111.22
	YENLmEAGVIDPAK + Oxidation (M)	1564.74	1564.75	2	24.735	111.47
	KELAETDSVYDTEK	1626.76	1626.77	2	21.31	140.13
	TNDSAGDGTTTASVLAR	1635.77	1635.77	+2;+3	22.42	128.36
	ESDWEVGYNAMTDK	1643.68	1643.68	2	26.4	90.83
	ESDWEVGYNAmTDK + Oxidation (M)	1659.67	1659.67	2	24.26	89.06
	LGLLSVTSGANPVSLKK	1682.99	1683	+2;+3	27.56	89.42
	VTIHQTTTTLIADAASK	1769.95	1769.96	+2;+3	25.23	111.35
	AIELYDPMENAGAALIR	1845.93	1845.93	+2;+3	31.065	140.13
	AIELYDPmENAGAALIR + Oxidation (M)	1861.92	1861.93	+2;+3	28.745	120.77
	IKESDWEVGYNAMTDK	1884.86	1884.86	3	26.01	58.91
	KVTIHQTTTTLIADAASK	1898.05	1898.05	3	24.125	76.92
	IKESDWEVGYNAmTDK + Oxidation (M)	1900.85	1900.85	3	24.02	56.08
	DLGLLVENATEEQLGTAR	1927.99	1927.99	+2;+3	30.3	157.6
	AVASISAGNDEFIGSmIAEAIDK + Oxidation (M)	2324.12	2324.13	+2;+3	30.41	138.23
	VTIHQTTTTLIADAASKDEIQAR	2482.3	2482.31	+3;+4	25.57	101.17
	AALQAGVEK	885.492	885.494	2	20.06	64
gi|226493235	LOC100281701 [Zea mays]			61418.8	4406	35
	LSGGVAVVK	828.507	828.508	2	21.755	69.83
	LGADIIQK	856.502	856.502	2	22.835	85.26
	LVEELEK	858.47	858.471	2	21.895	56.6
	GILNVAAIK	897.565	897.565	2	27.29	77.31
	KAPAAAAAAAP	908.508	908.51	2	19.91	55.35
	LVEELEKK	986.565	986.565	2	20.77	57.39
	EIAFDQGSR	1021.48	1021.48	2	22.4	71.58
	VVNDGVTIAR	1042.58	1042.58	2	21.8	95.07
	SIVEFENAR	1063.53	1063.53	2	24.35	54.61
	ETLDDPEER	1102.48	1102.48	2	20.605	45.02
	LAAAVGVTLGPR	1123.67	1123.67	2	27.96	101.47
	NVVLDEFGTPK	1217.63	1217.63	2	26.755	79.78
	VGASTEAELEDR	1275.59	1275.6	2	21.26	116.51
	HENLVEAGVIDPAK	1490.77	1490.78	+2;+3	24.155	130.85
	GYISPQFVTNLEK	1494.77	1494.77	+2;+3	28.365	92.8
	ELSQTDSTYDSEK	1501.64	1501.65	2	19.785	67.69
	EIIPLLEQTTQLR	1552.88	1552.89	+2;+3	30.745	111.72
	LGMLSITSGANPVSVK	1572.85	1572.86	2	28.485	108.79
	LGmLSITSGANPVSVK + Oxidation (M)	1588.85	1588.85	+2;+3	26.145	123.01
	TNDSAGDGTTTASVLAR	1635.77	1635.77	+2;+3	22.42	128.36
	VTISSSSTTIIADAASK	1650.87	1650.87	+2;+3	25.56	134.6
	AIELADPMENAGASLIR	1769.9	1769.9	+2;+3	29.86	154.44
	KVTISSSSTTIIADAASK	1778.96	1778.97	+2;+3	24.205	160.47
	AIELADPmENAGASLIR + Oxidation (M)	1785.89	1785.9	+2;+3	27.245	134.36
	ALVAPAALIAHNAGVEGEVIVDK	2256.25	2256.25	+2;+3;+4	29.44	125.02
	AVAAISAGNDEFVGTmIAEAIDK + Oxidation (M)	2308.13	2308.13	+2;+3	30.12	157.15
	CALQNAASVAGmVLTTQAIVVEKPK + Oxidation (M)	2614.38	2614.39	+3;+4	30.095	97.23
	AALQAGVEK	885.492	885.494	2	20.06	64
	VGASTEAELEDRK	1403.69	1403.69	+2;+3	20.06	58.9
	RELSQTDSTYDSEK	1657.74	1657.75	3	19.15	43.02
	ESEWEFGYNAMADK	1675.68	1675.68	2	28.19	104.44
	ESEWEFGYNAmADK + Oxidation (M)	1691.68	1691.68	2	26.31	100.71
	ALLQDIAIVTGAEYQSK	1818.97	1818.97	+2;+3	31.15	122.98
	DLGLLVEDTTVEQLGIAR	1941.04	1941.05	+2;+3	31.02	124.73
	VTISSSSTTIIADAASKDDIQAR	2349.2	2349.21	3	25.57	79.81
gi|357134135	PREDICTED: stromal 70 kDa heat shock-related protein, chloroplastic-like [Brachypodium distachyon]			73203	1159	16
	LDCPAIGK	872.443	872.444	2	21.375	61.18
	KLVDDASK	874.476	874.48	2	18.83	76.55
	HIETTLTR	969.524	969.527	2	20.11	45.3
	QDITITGASTLPK	1343.73	1343.73	2	24.525	79.3
	AVITVPAYFNDSQR	1579.8	1579.8	+2;+3	28.07	67.77
	IINEPTAASLAYGFEK	1722.88	1722.89	+2;+3	28.31	142.24
	GVPQIEVK	868.502	868.502	2	23.13	47.79
	NDEGIDLLK	1015.52	1015.52	2	26.27	61.52
	EIDEVILVGGSTR	1386.74	1386.74	2	28.06	79.86
	FEELCSDLLDR	1395.63	1395.64	2	27.49	85.39
	NQAESVIYQTEK	1408.68	1408.69	2	22.36	85.29
	QFAAEEISAQVLR	1460.76	1460.76	+2;+3	28.36	90.49
	KQDITITGASTLPK	1471.82	1471.83	+2;+3	23.095	129.83
	QAVVNPENTFFSVK	1578.8	1578.81	2	28.54	86.79
	AKFEELCSDLLDR	1594.77	1594.77	+2;+3	27.17	98.44
	VVGIDLGTTNSAVAAmEGGKPTIVTNAEGAR + Oxidation (M)	3014.53	3014.54	+3;+4	26.14	114.95
gi|226532904	ribulose bisphosphate carboxylase small subunit2 [Zea mays]			18189.8	694	8
	LGFVYR	753.417	753.417	2	25.12	41.18
	ENSTSPCYYDGR	1447.57	1447.57	2	20.2	73.62
	LPMFGCTDATQVYK	1629.75	1629.76	2	27.42	96.5
	LPmFGCTDATQVYK + Oxidation (M)	1645.75	1645.75	2	25.38	100.96
	ELQEAIAAYPDAFHR	1729.84	1729.84	2	26.11	98.68
	QTQCVSFIAYKPPGSE	1810.86	1810.85	+2;+3	27.03	81.64
	FETLSYLPPLSTDDLLK	1951.02	1951.03	+2;+3	31.15	51.42
	KFETLSYLPPLSTDDLLK	2079.11	2079.11	+2;+3	30.55	87.89
gi|195609634	oxygen evolving enhancer protein 3 containing protein [Zea mays]			25914.1	1575	11
	DASNYVNK	909.419	909.419	2	19.13	48.14
	LILQELMAK	1057.62	1057.62	2	30.2	84.9
	LILQELmAK + Oxidation (M)	1073.62	1073.62	2	27.19	70.78
	EINNAETGTR	1103.52	1103.52	2	18.35	60.85
	STFMYYDFDK	1315.54	1315.54	2	28.08	74.75
	STFmYYDFDK + Oxidation (M)	1331.54	1331.54	2	26.11	72.4
	STAFDLLALEDLLGK	1604.87	1604.87	+2;+3	31.16	119.67
	LFDSFETLQEAVTAK	1697.85	1697.86	+2;+3	30.545	131.04
	LISAAEDKPPFVDLANR	1854.98	1854.98	+2;+3	27.095	83.75
	NGIYMADIGPSFAAHAYR	1952.92	1952.92	3	28.22	52.39
	NGIYmADIGPSFAAHAYR + Oxidation (M)	1968.92	1968.92	3	26.11	50.3
gi|293334615	heat shock cognate 70 kDa protein 2 [Zea mays]			71521.1	1166	26
	KDITGNPR	899.482	899.486	2	18.09	46.3
	LSKEEIEK	974.528	974.533	2	18.54	53.76
	TKDNNLLGK	1001.55	1001.55	2	20.01	51.86
	ITITNDKGR	1016.56	1016.56	2	19.12	47.36
	FSDTSVQSDAK	1183.54	1183.54	2	19.48	74.5
	VEIIANDQGNR	1227.62	1227.62	2	21.355	78.76
	DAGVISGLNVMR	1230.64	1230.64	2	27.53	89.23
	DAGVISGLNVmR + Oxidation (M)	1246.63	1246.64	2	25.04	97.85
	LVNHFVQEFK	1259.67	1259.67	+2;+3	24.44	54.63
	YKAEDEEHQK	1275.57	1275.58	3	17.4	45.52
	FEELNMDLFR	1312.61	1312.62	2	30.56	70.9
	FEELNmDLFR + Oxidation (M)	1328.61	1328.61	2	28.385	75.14
	ELEGICNPIIAK	1355.71	1355.72	2	26.5	65.6
	NTLENYAYNMR	1387.62	1387.62	2	25	78.66
	NTLENYAYNmR + Oxidation (M)	1403.61	1403.62	2	22.35	81.29
	SSVHDVVLVGGSTR	1411.74	1411.75	+2;+3	22.37	73.83
	VQQLLQDFFNGK	1435.75	1435.75	2	30.52	69.97
	TTPSYVAFTDSER	1472.68	1472.69	2	24.48	92.3
	ARFEELNMDLFR	1539.75	1539.75	+2;+3	29.45	50.23
	IINEPTAAAIAYGLDK	1658.89	1658.89	+2;+3	28.265	128.95
	NQVAMNPINTVFDAK	1660.82	1660.83	2	29.25	134.68
	ATAGDTHLGGEDFDNR	1674.72	1674.73	+2;+3	21.255	99.28
	NQVAmNPINTVFDAK + Oxidation (M)	1676.82	1676.82	2	28.01	115.46
	NAVVTVPAYFNDSQR	1679.83	1679.83	+2;+3	26.57	83.4
	VIPGSGDKPmIGVQFR + Oxidation (M)	1715.9	1715.91	2	24.39	61.26
	IINEPTAAAIAYGLDKK	1786.98	1786.99	2	26.5	65.26
gi|226508814	aspartate aminotransferase [Zea mays]			50547.8	371	11
	IADVIQEK	914.507	914.51	2	21.47	69.9
	AENLMLEK	946.479	946.479	2	23.18	51.42
	LNLGVGAYR	961.534	961.538	2	25.04	50.69
	ISLAGLSLAK	971.601	971.605	2	28.42	91.07
	KAENLMLEK	1074.57	1074.58	2	21.41	46.96
	GMEVFVAQSYSK	1344.64	1344.64	2	26.12	77.33
	QIGMFSYTGLNK	1357.67	1357.67	2	28.2	72
	QIGmFSYTGLNK + Oxidation (M)	1373.66	1373.67	2	25.28	73.79
	EYLPIEGLAAFNK	1463.77	1463.78	2	31.01	66.15
	TEELQPYVLNVVK	1530.83	1530.83	2	28.54	85.83
	VGAINVVCSAPEVADR	1655.83	1655.84	2	25.08	98.98
gi|293889	glyceraldehyde-3-phosphate dehydrogenase, partial [Zea mays]			26485.6	1047	13
	VPTVDVSVVDLTVR	1497.84	1497.85	+2;+3	29.32	116.54
	DAPMFVVGVNEDK	1419.67	1419.67	2	27.32	100.74
	AASFNIIPSSTGAAK	1433.75	1433.76	2	26.21	58.56
	SSIFDAK	766.386	766.387	2	23.05	64.27
	GASYEEIK	895.429	895.429	2	20.09	50.28
	KVVISAPSK	927.575	927.576	2	19.265	60.26
	GASYEEIKK	1023.52	1023.52	2	18.445	56.64
	AGIALNDHFIK	1197.65	1197.65	2	25.08	67.99
	DAPmFVVGVNEDK + Oxidation (M)	1435.67	1435.67	2	25.105	88.88
	LVSWYDNEWGYSNR	1787.79	1787.8	+2;+3	28.54	106.2
	GIMGYVEEDLVSTDFTGDSR	2189.98	2189.99	+2;+3	31.12	116.62
	GImGYVEEDLVSTDFTGDSR + Oxidation (M)	2205.97	2205.98	+2;+3	28.525	124.92
	YTSDVNIVSNASCTTNCLAPLAK	2498.18	2498.18	3	27.03	84.98
gi|162461501	glyceraldehyde-3-phosphate dehydrogenase, cytosolic 2 [Zea mays]			36632.8	1167	16
	VPTVDVSVVDLTVR	1497.84	1497.85	+2;+3	29.32	116.54
	DAPMFVVGVNEDK	1419.67	1419.67	2	27.32	100.74
	AASFNIIPSSTGAAK	1433.75	1433.76	2	26.21	58.56
	SSIFDAK	766.386	766.387	2	23.05	64.27
	IGINGFGR	832.456	832.454	2	24.43	63.8
	GASYEEIK	895.429	895.429	2	20.09	50.28
	KVVISAPSK	927.575	927.576	2	19.265	60.26
	GASYEEIKK	1023.52	1023.52	2	18.445	56.64
	YDTVHGQWK	1132.53	1132.53	2	20.04	55.72
	AGIALNDHFIK	1197.65	1197.65	2	25.08	67.99
	DAPmFVVGVNEDK + Oxidation (M)	1435.67	1435.67	2	25.105	88.88
	TLLFGEKPVTVFGIR	1675.97	1675.97	+2;+3	30.255	83.53
	LVSWYDNEWGYSNR	1787.79	1787.8	+2;+3	28.54	106.2
	GIMGYVEEDLVSTDFTGDSR	2189.98	2189.99	+2;+3	31.12	116.62
	GImGYVEEDLVSTDFTGDSR + Oxidation (M)	2205.97	2205.98	+2;+3	28.525	124.92
	YTSDVNIVSNASCTTNCLAPLAK	2498.18	2498.18	3	27.03	84.98
